# Supplementary material for: Impact of Delta SARS-CoV-2 Infection on Glucose Metabolism: Insights on Host Metabolism and Virus Crosstalk in a Feline Model
Source: Viruses. 2024 Feb 15;16(2):295. doi: 10.3390/v16020295 (PMC10893195; doi:10.3390/v16020295)
Supplement: Supplementary file 1 [file viruses-16-00295-s001.zip]

Archive with 1 entries (1 files):
- viruses-2843141-supplementary.pdf
